# Supplementary material for: Structural and Functional Characterization of Porcine Adeno-Associated Viruses
Source: Viruses. 2025 Sep 18;17(9):1260. doi: 10.3390/v17091260 (PMC12474171; doi:10.3390/v17091260)
Supplement: Supplementary file 1 [file viruses-17-01260-s001.zip]

Archive with 1 entries (1 files):
- viruses-3833877-supplementary.pdf
